# Supplementary material for: Unraveling Verapamil’s Multidimensional Role in Diabetes Therapy: From β-Cell Regeneration to Cholecystokinin Induction in Zebrafish and MIN6 Cell-Line Models
Source: Cells. 2024 May 30;13(11):949. doi: 10.3390/cells13110949 (PMC11171639; doi:10.3390/cells13110949)
Supplement: Supplementary file 1 [file cells-13-00949-s001.zip]

Archive with 1 entries (1 files):
- cells-2960413-supplementary.pdf
